# Supplementary material for: Harnessing repeated measurements of predictor variables for clinical risk prediction: a review of existing methods
Source: Diagn Progn Res. 2020 Jul 9;4:9. doi: 10.1186/s41512-020-00078-z (PMC7346415; doi:10.1186/s41512-020-00078-z)
Supplement: Supplementary file 1 — Additional file 1: Table 1 Reference List. Title of data: Journal articles included in the review, ordered alphabetically by first author surname. Description of data: A list of all articles included in the review, including author names, title of publication, journal of publication, volume, pages and DOI number. [file 41512_2020_78_MOESM1_ESM.xlsx]

## Sheet: Sheet1
Supplementary Table 1: Journal articles included in the review, ordered alphabetically by first author surname.
Authors	Year	Title	Journal	Volume	Pages	DOI
Ajemba, P O, Ramirez, L, Durdle, N G, Hill, D L and Raso, V J	2005	A support vectors classifier approach to predicting the risk of progression of adolescent idiopathic scoliosis	Ieee Transactions on Information Technology in Biomedicine	9	276-282	10.1109/titb.2005.847169
Albert, Paul S	2012	A linear mixed model for predicting a binary event from longitudinal data under random effects misspecification	Statistics in Medicine	31	143-154	10.1002/sim.4405
An, S, Malhotra, K, Dilley, C, Han-Burgess, E, Valdez, J N, Robertson, J, Clark, C, Westover, M B and Sun, J	2018	Predicting drug-resistant epilepsy - A machine learning approach based on administrative claims data	Epilepsy and Behavior	89	118-125
Andrinopoulou, E R, Eilers, P H C, Takkenberg, J J M and Rizopoulos, D	2018	Improved dynamic predictions from joint models of longitudinal and survival data with time-varying effects using P-splines	Biometrics	74	685-693	10.1111/biom.12814
Andrinopoulou, E R, Rizopoulos, D, Takkenberg, J J M and Lesaffre, E	2017	Combined dynamic predictions using joint models of two longitudinal outcomes and competing risk data	Statistical Methods in Medical Research	26	1787-1801	10.1177/0962280215588340
Andrinopoulou, Eleni-Rosalina, Rizopoulos, Dimitris, Geleijnse, Marcel L, Lesaffre, Emmanuel, Bogers, Ad J J C and Takkenberg, Johanna J M	2015	Dynamic prediction of outcome for patients with severe aortic stenosis: application of joint models for longitudinal and time-to-event data.	BMC cardiovascular disorders	15	28	https://dx.doi.org/10.1186/s12872-015-0035-z
Arbeev, Konstantin G, Akushevich, Igor, Kulminski, Alexander M, Ukraintseva, Svetlana V and Yashin, Anatoliy I	2014	Joint Analyses of Longitudinal and Time-to-Event Data in Research on Aging: Implications for Predicting Health and Survival	Frontiers in public health	2	228	10.3389/fpubh.2014.00228
Armero, C, Forne, C, Rue, M, Forte, A, Perpinan, H, Gomez, G and Bare, M	2016	Bayesian joint ordinal and survival modeling for breast cancer risk assessment	Statistics in Medicine	35	5267-5282	10.1002/sim.7065
Barak-Corren, Y, Castro, V M, Javitt, S, Hoffnagle, A G, Dai, Y, Perlis, R H, Nock, M K, Smoller, J W and Reis, B	2017	Predicting Suicidal Behavior From Longitudinal Electronic Health Records	American Journal of Psychiatry	174	154-162	10.1176/appi.ajp.2016.16010077
Barbati, G and Farcomeni, A	2018	Prognostic assessment of repeatedly measured time-dependent biomarkers, with application to dilated cardiomyopathy	Statistical Methods and Applications	27	545-557	10.1007/s10260-017-0410-2
Barrett, Jessica and Su, Li	2017	Dynamic predictions using flexible joint models of longitudinal and time-to-event data.	Statistics in medicine	36	1447-1460	https://dx.doi.org/10.1002/sim.7209
Boberg, K M, Rocca, G, Egeland, T, Bergquist, A, Broome, U, Caballeria, L, Chapman, R, Hultcrantz, R, Mitchell, S, Pares, A, Rosina, F and Schrumpf, E	2002	Time-dependent Cox regression model is superior in prediction of prognosis in primary sclerosing cholangitis	Hepatology	35	652-657	10.1053/jhep.2002.31872
Brant, L J, Sheng, S L, Morrell, C H and Zonderman, A B	2005	Data from a longitudinal study provided measurements of cognition to screen for Alzheimer's disease	Journal of Clinical Epidemiology	58	701-707	10.1016/j.jclinepi.2005.01.003
Ceccarelli, F, Sciandrone, M, Perricone, C, Galvan, G, Morelli, F, Vicente, L N, Leccese, I, Massaro, L, Cipriano, E, Spinelli, F R, Alessandri, C, Valesini, G and Conti, F	2017	Prediction of chronic damage in systemic lupus erythematosus by using machine-learning models	PLoS ONE	12		10.1371/journal.pone.0174200
Chamuleau, R A, Wlodzimirow, K A and Abu-Hanna, A	2012	Incorporating dynamics for predicting poor outcome in acute liver failure patients	World Journal of Gastrointestinal Surgery	4	281-283
Chen, L S, Yen, M F, Wu, H M, Liao, C S, Liou, D M, Kuo, H S and Chen, T H H	2005	Predictive survival model with time-dependent prognostic factors: Development of computer-aided SAS Macro program	Journal of Evaluation in Clinical Practice	11	181-193	10.1111/j.1365-2753.2005.00519.x
Chen, T, Zeng, D and Wang, Y	2015	Multiple kernel learning with random effects for predicting longitudinal outcomes and data integration	Biometrics	71	918-928
Cheng, L C, Hu, Y H and Chiou, S H	2017	Applying the Temporal Abstraction Technique to the Prediction of Chronic Kidney Disease Progression	Journal of Medical Systems	41 (5) (no
Chi, C L, Zeng, W, Oh, W, Borson, S, Lenskaia, T, Shen, X and Tonellato, P J	2017	Personalized long-term prediction of cognitive function: Using sequential assessments to improve model performance	Journal of Biomedical Informatics	76	78-86
Cho, I J, Sung, J M, Chang, H J, Chung, N and Kim, H C	2017	Incremental Value of Repeated Risk Factor Measurements for Cardiovascular Disease Prediction in Middle-Aged Korean Adults: Results From the NHIS-HEALS (National Health Insurance System-National Health Screening Cohort)	Circulation-Cardiovascular Quality and Outcomes	10		10.1161/circoutcomes.117.004197
Choi, J, Anderson, S J, Richards, T J and Thompson, W K	2014	Prediction of transplant-free survival in idiopathic pulmonary fibrosis patients using joint models for event times and mixed multivariate longitudinal data	Journal of Applied Statistics	41	2192-2205	10.1080/02664763.2014.909784
Christensen, E, Altman, D G, Neuberger, J, De Stavola, B L, Tygstrup, N, Williams, R, Benhamou, J P, Crowe, J, Doniach, D, De Groote, J, Iversen, K, Juhl, E, Mistills, S, Popper, H, Portmann, B, Ranek, L, Ring-Larsen, H, Rodes, J and Schaffner, F	1993	Updating prognosis in primary biliary cirrhosis using a time-dependent Cox regression model. PBC1 and PBC2 trial groups	Gastroenterology	105	1865-1876
Coiera, E, Wang, Y, Magrabi, F, Concha, O P, Gallego, B and Runciman, W	2014	Predicting the cumulative risk of death during hospitalization by modeling weekend, weekday and diurnal mortality risks	BMC Health Services Research	14	226
Coley, R Y, Fisher, A J, Mamawala, M, Carter, H B, Pienta, K J and Zeger, S L	2017	A Bayesian hierarchical model for prediction of latent health states from multiple data sources with application to active surveillance of prostate cancer	Biometrics	73	625-634	10.1111/biom.12577
Cortese, G, Gerds, T A and Andersen, P K	2013	Comparing predictions among competing risks models with time-dependent covariates	Statistics in Medicine	32	3089-3101	10.1002/sim.5773
de Bruijne, M H J, le Cessie, S, Kluin-Nelemans, H C and van Houwelingen, H C	2001	On the use of Cox regression in the presence of an irregularly observed time-dependent covariate	Statistics in Medicine	20	3817-3829	10.1002/sim.1083
DelaCruz, R, Fuentes, C, Meza, C, Lee, D J, Arribas-Gil, A, De la Cruz, R, Fuentes, C, Meza, C, Lee, D J and Arribas-Gil, A	2017	Predicting pregnancy outcomes using longitudinal information: a penalized splines mixed-effects model approach	Statistics in Medicine	36	2120-2134	10.1002/sim.7256
Della Porta, M G, Malcovati, L, Strupp, C, Ambaglio, I, Kuendgen, A, Zipperer, E, Travaglino, E, Invernizzi, R, Pascutto, C, Lazzarino, M, Germing, U and Cazzola, M	2011	Risk stratification based on both disease status and extra-hematologic comorbidities in patients with myelodysplastic syndrome	Haematologica-the Hematology Journal	96	441-449	10.3324/haematol.2010.033506
Desmee, Solene, Mentre, France, Veyrat-Follet, Christine, Sebastien, Bernard and Guedj, Jeremie	2017	Nonlinear joint models for individual dynamic prediction of risk of death using Hamiltonian Monte Carlo: application to metastatic prostate cancer	BMC medical research methodology	17	105	https://dx.doi.org/10.1186/s12874-017-0382-9
Dranitsaris, G and Lacouture, M E	2014	Development of prediction tools for diarrhea and rash in breast cancer patients receiving lapatinib in combination with capecitabine	Breast Cancer Research and Treatment	147	631-638	10.1007/s10549-014-3126-0
Dranitsaris, G, Molassiotis, A, Clemons, M, Roeland, E, Schwartzberg, L, Dielenseger, P, Jordan, K, Young, A and Aapro, M	2017	The development of a prediction tool to identify cancer patients at high risk for chemotherapyinduced nausea and vomiting	Annals of Oncology	28	1260-1267
Dranitsaris, G, Vincent, M D, Yu, J, Huang, L, Fang, F and Lacouture, M E	2012	Development and validation of a prediction index for hand-foot skin reaction in cancer patients receiving sorafenib	Annals of Oncology	23	2103-2108
Duan, L L, Wang, X, Clancy, J P and Szczesniak, R D	2018	Joint hierarchical Gaussian process model with application to personalized prediction in medical monitoring	Stat : The ISI's Journal For Rapid Dissemination of Statistics Research	7
Fang, H B, Wu, T T, Rapoport, A P and Tan, M	2016	Survival analysis with functional covariates for partial follow-up studies	Statistical Methods in Medical Research	25	2405-2419	10.1177/0962280214523586
Ferrer, L, Putter, H and Proust-Lima, C	2018	Individual dynamic predictions using landmarking and joint modelling: Validation of estimators and robustness assessment	Statistical Methods in Medical Research		962280218811837
Ferrer, L, Rondeau, V, Dignam, J, Pickles, T, Jacqmin-Gadda, H and Proust-Lima, C	2016	Joint modelling of longitudinal and multi-state processes: application to clinical progressions in prostate cancer	Statistics in Medicine	35	3933-3948	10.1002/sim.6972
Fojo, A T, Musliner, K L, Zandi, P P and Zeger, S L	2017	A precision medicine approach for psychiatric disease based on repeated symptom scores	Journal of Psychiatric Research	95	147-155	10.1016/j.jpsychires.2017.08.008
Foster, J C, Liu, D P, Albert, P S and Liu, A Y	2017	Identifying subgroups of enhanced predictive accuracy from longitudinal biomarker data by using tree-based approaches: applications to fetal growth	Journal of the Royal Statistical Society Series a-Statistics in Society	180	247-261	10.1111/rssa.12182
Frey, U	2007	Predicting asthma control and exacerbations: chronic asthma as a complex dynamic model	Current Opinion in Allergy & Clinical Immunology	7	223-230
Fritz, B A, Chen, Y X, Murray-Torres, T M, Gregory, S, Ben Abdallah, A, Kronzer, A, McKinnon, S L, Budelier, T, Helsten, D L, Wildes, T S, Sharma, A and Avidan, M S	2018	Using machine learning techniques to develop forecasting algorithms for postoperative complications: protocol for a retrospective study	Bmj Open	8		10.1136/bmjopen-2017-020124
Garre, F G, Zwinderman, A H, Geskus, R B and Sijpkens, Y W J	2008	A joint latent class changepoint model to improve the prediction of time to graft failure	Journal of the Royal Statistical Society Series a-Statistics in Society	171	299-308
Gohari, M R, Tehrani, F R, Chenouri, S, Solaymani-Dodaran, M and Azizi, F	2016	Individualized predictions of time to menopause using multiple measurements of antimullerian hormone	Menopause	23	839-845
Goldstein, B A, Pomann, G M, Winkelmayer, W C and Pencina, M J	2017	A comparison of risk prediction methods using repeated observations: an application to electronic health records for hemodialysis	Statistics in Medicine	36	2750-2763	10.1002/sim.7308
Good, N M, Suresh, K, Young, G P, Lockett, T J, Macrae, F A and Taylor, J M G	2015	A prediction model for colon cancer surveillance data	Statistics in Medicine	34	2662-2675	10.1002/sim.6500
Grand, M K, de Witte, T J M and Putter, H	2018	Dynamic prediction of cumulative incidence functions by direct binomial regression	Biometrical Journal	60	734-747	10.1002/bimj.201700194
Grootes, I, Barrett, J K, Ulug, P, Rohlffs, F, Laukontaus, S J, Tulamo, R, Venermo, M, Greenhalgh, R M and Sweeting, M J	2018	Predicting risk of rupture and rupture-preventing reinterventions following endovascular abdominal aortic aneurysm repair	British Journal of Surgery	105	1294-1304	10.1002/bjs.10964
Hamoen, M, Vergouwe, Y, Wijga, A H, Heymans, M W, Jaddoe, V W V, Twisk, J W R, Raat, H and de Kroon, M L A	2018	Dynamic prediction of childhood high blood pressure in a population-based birth cohort: a model development study	Bmj Open	8	e023912
Heyard, R, Timsit, J F, Essaied, W and Held, L	2018	Dynamic clinical prediction models for discrete time-to-event data with competing risks-A case study on the OUTCOMEREA database	Biom J			10.1002/bimj.201700259
Hieke, S, Kleber, M, Konig, C, Engelhardt, M and Schumacher, M	2015	Conditional Survival: A Useful Concept to Provide Information on How Prognosis Evolves over Time	Clinical Cancer Research	21	1530-1536
Hijazi, Z, Lindahl, B, Oldgren, J, Andersson, U, Lindback, J, Granger, C B, Alexander, J H, Gersh, B J, Hanna, M, Harjola, V P, Hylek, E M, Lopes, R D, Siegbahn, A and Wallentin, L	2017	Repeated Measurements of Cardiac Biomarkers in Atrial Fibrillation and Validation of the ABC Stroke Score Over Time	Journal of the American Heart Association	6	23	10.1161/jaha.116.004851
Hippisley-Cox, J, Coupland, C and Brindle, P	2017	Development and validation of QRISK3 risk prediction algorithms to estimate future risk of cardiovascular disease: prospective cohort study	BMJ (Online)	357	j2099	10.1136/bmj.j2099
Hofner, B, Kneib, T, Hartl, W and Kuchenhoff, H	2011	Building Cox-type structured hazard regression models with time-varying effects	Statistical Modelling	11	2024-03-01	10.1177/1471082x1001100102
Holder, A L, Overton, E, Lyu, P, Kempker, J A, Nemati, S, Razmi, F, Martin, G S, Buchman, T G and Murphy, D J	2017	Serial daily organ failure assessment beyond ICU day 5 does not independently add precision to ICU risk-of-death prediction	Critical Care Medicine	45	2014-2022
Horrocks, J and van Den Heuvel, M J	2009	Prediction of Pregnancy: A Joint Model for Longitudinal and Binary Data	Bayesian Analysis	4	523-538	10.1214/09-ba419
Huang, M, Yang, W, Feng, Q, Chen, W and Alzheimer's Disease Neuroimaging, Initiative	2017	Longitudinal measurement and hierarchical classification framework for the prediction of Alzheimer's disease	Scientific Reports	7	39880
Huang, X, Yan, F, Ning, J, Feng, Z, Choi, S and Cortes, J	2016	A two-stage approach for dynamic prediction of time-to-event distributions	Statistics in Medicine	35	2167-2182	10.1002/sim.6860
Huang, Ying Che, Chang, Kuang Yi, Lin, Shih Pin, Chen, Kung, Chan, Kwok Hon and Chang, Polun	2013	Development of a daily mortality probability prediction model from Intensive Care Unit patients using a discrete-time event history analysis	Computer Methods and Programs in Biomedicine	111	280-289	10.1016/j.cmpb.2013.03.018
Hwang, Y T, Wang, C H C, Wang, C H C, Tseng, Y K and Chang, Y J	2015	Joint model of multiple longitudinal measures and a binary outcome: An application to predict orthostatic hypertension for subacute stroke patients	Biometrical Journal	57	661-675	10.1002/bimj.201400044
Inman, B A, Frank, I, Boorjian, S A, Akornor, J W, Karnes, R J, Leibovich, B C, Blute, M L and Bergstralh, E J	2011	Dynamic prediction of metastases after radical prostatectomy for prostate cancer	BJU International	108	1762-1768
Janssen, R J, Mourao-Miranda, J and Schnack, H G	2018	Making Individual Prognoses in Psychiatry Using Neuroimaging and Machine Learning	Biological Psychiatry : Cognitive Neuroscience and Neuroimaging	3	798-808
Jia, W Y, Kong, N, Li, F, Gao, X R, Gao, S K, Zhang, G J, Wang, Y P and Yang, F S	2005	An epileptic seizure prediction algorithm based on second-order complexity measure	Physiological Measurement	26	609-625	10.1088/0967-3334/26/5/004
Jin, B, Che, C, Liu, Z, Zhang, S L, Yin, X M and Wei, X P	2018	Predicting the Risk of Heart Failure With EHR Sequential Data Modeling	Ieee Access	6	9256-9261	10.1109/access.2017.2789324
Jin, H, Wu, S, Vidyanti, I, Di Capua, P and Wu, B	2015	Predicting Depression among Patients with Diabetes Using Longitudinal Data. A Multilevel Regression Model	Methods of Information in Medicine	54	553-559	10.3414/me14-02-0009
Kashyap, S, Hooke, G R and Page, A C	2015	Identifying risk of deliberate self-harm through longitudinal monitoring of psychological distress in an inpatient psychiatric population	Bmc Psychiatry	15		10.1186/s12888-015-0464-3
Katki, H A, Cheung, L C, Fetterman, B, Castle, P E and Sundaram, R	2015	A joint model of persistent human papilloma virus infection and cervical cancer risk: implications for cervical cancer screening	Journal of the Royal Statistical Society Series a-Statistics in Society	178	903-923	10.1111/rssa.12101
Kemmling, A, Flottmann, F, Forkert, N D, Minnerup, J, Heindel, W, Thomalla, G, Eckert, B, Knauth, M, Psychogios, M, Langner, S and Fiehler, J	2015	Multivariate dynamic prediction of ischemic infarction and tissue salvage as a function of time and degree of recanalization	Journal of Cerebral Blood Flow and Metabolism	35	1397-1405	10.1038/jcbfm.2015.144
Kennedy, C E and Turley, J P	2011	Time series analysis as input for clinical predictive modeling: Modeling cardiac arrest in a pediatric ICU	Theoretical Biology and Medical Modelling	8		10.1186/1742-4682-8-40
Kennedy, C E, Aoki, N, Mariscalco, M and Turley, J P	2015	Using Time Series Analysis to Predict Cardiac Arrest in a PICU	Pediatric Critical Care Medicine	16	e332-9
Keogh, R H, Seaman, S R, Barrett, J K, Taylor-Robinson, D and Szczesniak, R	2018	Dynamic prediction of survival in cystic fibrosis: A landmarking analysis using UK patient registry data	Epidemiology			10.1097/ede.0000000000000920
Khoshhali, M, Kazemi, I, Hosseini, S M and Seirafian, S	2017	Predicting Tree-Year Clinical Outcomes Using the Baseline and Trajectories of Serum Albumin in Patients on Peritoneal Dialysis	Iranian Red Crescent Medical Journal	19		10.5812/ircmj.59741
Kim, Sungduk and Albert, Paul S	2016	A Class of Joint Models for Multivariate Longitudinal Measurements and a Binary Event	Biometrics	72	917-925	10.1111/biom.12463
Kivimaki, M, Tabak, A G, Batty, G D, Ferrie, J E, Nabi, H, Marmot, M G, Witte, D R, Singh-Manoux, A and Shipley, M J	2010	Incremental Predictive Value of Adding Past Blood Pressure Measurements to the Framingham Hypertension Risk Equation The Whitehall II Study	Hypertension	55	1058-U431	10.1161/hypertensionaha.109.144220
Konerman, M A, Brown, M, Zheng, Y and Lok, A S	2016	Dynamic prediction of risk of liver-related outcomes in chronic hepatitis C using routinely collected data	J Viral Hepat	23	455-463	10.1111/jvh.12509
Konerman, Monica A, Zhang, Yiwei, Zhu, Ji, Higgins, Peter D R, Lok, Anna S F and Waljee, Akbar K	2015	Improvement of predictive models of risk of disease progression in chronic hepatitis C by incorporating longitudinal data	Hepatology	61	1832-1841	10.1002/hep.27750
Koyner, J L, Carey, K A, Edelson, D P and Churpek, M M	2018	The Development of a Machine Learning Inpatient Acute Kidney Injury Prediction Model	Critical Care Medicine	46	1070-1077	10.1097/ccm.0000000000003123
Krol, A, Ferrer, L, Pignon, J P, Proust-Lima, C, Ducreux, M, Bouche, O, Michiels, S and Rondeau, V	2016	Joint model for left-censored longitudinal data, recurrent events and terminal event: Predictive abilities of tumor burden for cancer evolution with application to the FFCD 2000-05 trial	Biometrics	72	907-916	10.1111/biom.12490
Krol, A, Tournigand, C, Michiels, S and Rondeau, V	2018	Multivariate joint frailty model for the analysis of nonlinear tumor kinetics and dynamic predictions of death	Statistics in Medicine	37	2148-2161	10.1002/sim.7640
Kuwaki, Kenji, Nouso, Kazuhiro, Kobayashi, Yoshiyuki, Nakamura, Shinichiro, Ito, Yoichi M, Iwadou, Shouta, Hagihara, Hiroaki, Yasunaka, Tetsuya, Toshimori, Junichi, Miyatake, Hirokazu, Miyoshi, Kenji, Onishi, Hideki, Miyake, Yasuhiro, Shoji, Bon, Takaki, Akinobu, Shiraha, Hidenori, Iwasaki, Yoshiaki, Kobashi, Haruhiko and Yamamoto, Kazuhide	2011	Prognostic model for hepatocellular carcinoma with time-dependent factors	Acta Medica Okayama	65	2020-11-01
Lacson, R	2008	Predicting hemodialysis mortality utilizing blood pressure trends	AMIA ..	Annual Sym	369-373
Lafourcade, A, His, M, Baglietto, L, Boutron-Ruault, M C, Dossus, L and Rondeau, V	2018	Factors associated with breast cancer recurrences or mortality and dynamic prediction of death using history of cancer recurrences: The French E3N cohort	BMC Cancer	18 (1) (no
Lee, H G, Kim, W S, Noh, K Y, Shin, J H, Yun, U and Ryu, K H	2009	Coronary artery disease prediction method using linear and nonlinear feature of heart rate variability in three recumbent postures	Information Systems Frontiers	11	419-431	10.1007/s10796-009-9155-2
Lee, K C, Hsu, W H, Chou, P H, Yiin, J J, Muo, C H and Lin, Y P	2018	Estimating the survival of elderly patients diagnosed with dementia in Taiwan: A longitudinal study	PLoS ONE	13 (7) (no
Lehman, L W H, Adams, R P, Mayaud, L, Moody, G B, Malhotra, A, Mark, R G and Nemati, S	2015	A Physiological Time Series Dynamics-Based Approach to Patient Monitoring and Outcome Prediction	IEEE Journal of Biomedical & Health Informatics	19	1068-1076	10.1109/jbhi.2014.2330827
Lehman, L W, Ghassemi, M, Snoek, J and Nemati, S	2015	Patient Prognosis from Vital Sign Time Series: Combining Convolutional Neural Networks with a Dynamical Systems Approach	Computing in Cardiology	42	1069-1072
Lei, B Y, Jiang, F, Chen, S P, Ni, D and Wang, T F	2017	Longitudinal Analysis for Disease Progression via Simultaneous Multi-Relational Temporal-Fused Learning	Frontiers in Aging Neuroscience	9		10.3389/fnagi.2017.00006
Leitner, C V, Ederer, I A, de Martino, M, Hofbauer, S L, Lucca, I, Mbeutcha, A, Mathieu, R, Haitel, A, Susani, M, Shariat, S F and Klatte, T	2016	Dynamic Prognostication Using Conditional Recurrence and Progression Estimates for Patients with Nonmuscle Invasive Bladder Cancer	J Urol	196	46-51	10.1016/j.juro.2016.01.102
Ley, B, Bradford, W Z, Weycker, D, Vittinghoff, E, du Bois, R M and Collard, H R	2015	Unified baseline and longitudinal mortality prediction in idiopathic pulmonary fibrosis	European Respiratory Journal	45	1374-1381
Li, H and Gatsonis, C	2012	Dynamic optimal strategy for monitoring disease recurrence	Science China-Mathematics	55	1565-1582	10.1007/s11425-012-4475-y
Li, K, Furr-Stimming, E, Paulsen, J S and Luo, S	2017	Dynamic prediction of motor diagnosis in Huntington's disease using a joint modeling approach	Journal of Huntington's Disease	6	127-137	10.3233/JHD-170236
Li, K, O'Brien, R, Lutz, M, Luo, S and Alzheimers Dis Neuroimaging, Initia	2018	A prognostic model of Alzheimer's disease relying on multiple longitudinal measures and time-to-event data	Alzheimers & Dementia	14	644-651	10.1016/j.jalz.2017.11.004
Li, L, Luo, S, Hu, B and Greene, T	2017	Dynamic Prediction of Renal Failure Using Longitudinal Biomarkers in a Cohort Study of Chronic Kidney Disease	Stat Biosci	9	357-378	10.1007/s12561-016-9183-7
Li, R S, Huang, X L and Cortes, J	2016	Quantile residual life regression with longitudinal biomarker measurements for dynamic prediction	Journal of the Royal Statistical Society Series C-Applied Statistics	65	755-773	10.1111/rssc.12152
Liao, C S, Yang, K C, Yen, M F and Hsiu-Hsi Chen, T	2005	Time-varying predictors for clinical surveillance of small hepatocellular carcinoma	Cancer Journal	11	226-233
Lin, T I and Lee, J C	2006	A robust approach to t linear mixed models applied to multiple sclerosis data	Statistics in Medicine	25	1397-1412
Lin, W, Zhang, J, Liu, X, Liu, H, He, J, Li, M, Zhang, S, Zhang, Y, Chen, H, Zhang, C, Wu, W, Jin, C, Lee, S S and Duan, Z	2018	A dynamic model for predicting outcome in patients with HBV related acute-on-chronic liver failure	Annals of Hepatology	17	392-402
Lin, X, Li, R, Yan, F, Lu, T and Huang, X	2018	Quantile residual lifetime regression with functional principal component analysis of longitudinal data for dynamic prediction	Stat Methods Med Res		962280217753466	10.1177/0962280217753466
Liu, D P and Albert, P S	2014	Combination of longitudinal biomarkers in predicting binary events	Biostatistics	15	706-718	10.1093/biostatistics/kxu020
Long, J D and Mills, J A	2018	Joint modeling of multivariate longitudinal data and survival data in several observational studies of Huntington's disease	Bmc Medical Research Methodology	18		10.1186/s12874-018-0592-9
Lu, H Y, Li, T C, Tu, Y K, Tsai, J C, Lai, H S and Kuo, L T	2015	Predicting Long-Term Outcome After Traumatic Brain Injury Using Repeated Measurements of Glasgow Coma Scale and Data Mining Methods	Journal of Medical Systems	39		10.1007/s10916-014-0187-x
Lukasiewicz, E, Gorfine, M, Neumann, A U and Freedman, L S	2011	Combining longitudinal discriminant analysis and partial area under the ROC curve to predict non-response to treatment for hepatitis C virus	Statistical Methods in Medical Research	20	275-289
Malcovati, Luca, Germing, Ulrich, Kuendgen, Andrea, Della Porta, Matteo G, Pascutto, Cristiana, Invernizzi, Rosangela, Giagounidis, Aristoteles, Hildebrandt, Barbara, Bernasconi, Paolo, Knipp, Sabine, Strupp, Corinna, Lazzarino, Mario, Aul, Carlo and Cazzola, Mario	2007	Time-dependent prognostic scoring system for predicting survival and leukemic evolution in myelodysplastic syndromes	Journal of Clinical Oncology	25	3503-3510	10.1200/jco.2006.08.5696
Manzini, G, Ettrich, T J, Kremer, M, Kornmann, M, Henne-Bruns, D, Eikema, D A, Schlattmann, P and de Wreede, L C	2018	Advantages of a multi-state approach in surgical research: how intermediate events and risk factor profile affect the prognosis of a patient with locally advanced rectal cancer	Bmc Medical Research Methodology	18		10.1186/s12874-018-0476-z
Marinovich, S, Lavorato, C, Morinigo, C, Celia, E, Bisignano, L, Soratti, M and Hansen-Krogh, D	2010	A new prognostic index for one-year survival in incident hemodialysis patients	International Journal of Artificial Organs	33	689-699
Maruyama, N, Takahashi, F and Takeuchi, M	2009	Prediction of an outcome using trajectories estimated from a linear mixed model	Journal of Biopharmaceutical Statistics	19	779-790
Mauguen, Audrey, Rachet, Bernard, Mathoulin-Pelissier, Simone, MacGrogan, Gaetan, Laurent, Alexandre and Rondeau, Virginie	2013	Dynamic prediction of risk of death using history of cancer recurrences in joint frailty models.	Statistics in medicine	32	5366-5380	https://dx.doi.org/10.1002/sim.5980
Maziarz, M, Heagerty, P, Cai, T X and Zheng, Y Y	2017	On Longitudinal Prediction with Time-to-Event Outcome: Comparison of Modeling Options	Biometrics	73	83-93	10.1111/biom.12562
McCudden, C, Akbari, A, White, C A, Biyani, M, Hiremath, S, Brown, P A, Tangri, N, Brimble, S, Knoll, G, Blake, P G and Sood, M M	2018	Individual patient variability with the application of the kidney failure risk equation in advanced chronic kidney disease	Plos One	13		10.1371/journal.pone.0198456
McLain, A C, Sundaram, R and Buck Louis, G M	2015	Joint analysis of longitudinal and survival data measured on nested timescales by using shared parameter models: An application to fecundity data	Journal of the Royal Statistical Society. Series C: Applied Statistics	64	339-357	10.1111/rssc.12075
McLernon, D J, te Velde, E R, Steyerberg, E W, Mol, B W and Bhattacharya, S	2014	Clinical prediction models to inform individualized decision-making in subfertile couples: a stratified medicine approach	Hum Reprod	29	1851-1858	10.1093/humrep/deu173
Minhas, S, Khanum, A, Riaz, F, Khan, S A, Alvi, A and Alzheimers Dis Neuroimaging, Initia	2018	Predicting Progression From Mild Cognitive Impairment to Alzheimer's Disease Using Autoregressive Modelling of Longitudinal and Multimodal Biomarkers	IEEE Journal of Biomedical and Health Informatics	22	818-825	10.1109/jbhi.2017.2703918
Molassiotis, A, Stamataki, Z and Kontopantelis, E	2013	Development and preliminary validation of a risk prediction model for chemotherapy-related nausea and vomiting	Supportive Care in Cancer	21	2759-2767
Morino, K, Hirata, Y, Tomioka, R, Kashima, H, Yamanishi, K, Hayashi, N, Egawa, S and Aihara, K	2015	Predicting disease progression from short biomarker series using expert advice algorithm	Scientific Reports	5	8953	10.1038/srep08953
Morosan, Y J, Parisi, C, Urrutia, M A, Rosmarin, M, Schnitman, M, Serrano, L, Luciani, W, Faingold, C, Pitoia, F and Brenta, G	2016	Dynamic prediction of the risk of recurrence in patients over 60 years of age with differentiated thyroid carcinoma	Archives of Endocrinology & Metabolism	60	348-354
Moskovitch, R, Choi, H, Hripcsak, G and Tatonetti, N	2017	Prognosis of Clinical Outcomes with Temporal Patterns and Experiences with One Class Feature Selection	Ieee/acm Transactions on Computational Biology & Bioinformatics	14	555-563
Moskovitch, R, Polubriaginof, F, Weiss, A, Ryan, P and Tatonetti, N	2017	Procedure prediction from symbolic Electronic Health Records via time intervals analytics	Journal of Biomedical Informatics	75	70-82
Mubeen, A M, Asaei, A, Bachman, A H, Sidtis, J J, Ardekani, B A and Alzheimer's Dis Neuroimaging, Initi	2017	A six-month longitudinal evaluation significantly improves accuracy of predicting incipient Alzheimer's disease in mild cognitive impairment	Journal of Neuroradiology	44	381-387	10.1016/j.neurad.2017.05.008
Musoro, J Z, Struijk, G H, Geskus, R B, Ten Berge, I and Zwinderman, A H	2018	Dynamic prediction of recurrent events data by landmarking with application to a follow-up study of patients after kidney transplant	Stat Methods Med Res	27	832-845	10.1177/0962280216643563
Musoro, J Z, Zwinderman, A H, Abu-Hanna, A, Bosman, R and Geskus, R B	2018	Dynamic prediction of mortality among patients in intensive care using the sequential organ failure assessment (SOFA) score: a joint competing risk survival and longitudinal modeling approach	Statistica Neerlandica	72	34-47	10.1111/stan.12114
Nemati, S, Holder, A, Razmi, F, Stanley, M D, Clifford, G D and Buchman, T G	2018	An Interpretable Machine Learning Model for Accurate Prediction of Sepsis in the ICU	Critical Care Medicine	46	547-553	10.1097/ccm.0000000000002936
Ng, K, Steinhubl, S R, deFilippi, C, Dey, S and Stewart, W F	2016	Early Detection of Heart Failure Using Electronic Health Records Practical Implications for Time Before Diagnosis, Data Diversity, Data Quantity, and Data Density	Circulation-Cardiovascular Quality and Outcomes	9	649-658	10.1161/circoutcomes.116.002797
Njagi, E N, Rizopoulos, D, Molenberghs, G, Dendale, P and Willekens, K	2013	A joint survival-longitudinal modelling approach for the dynamic prediction of rehospitalization in telemonitored chronic heart failure patients	Statistical Modelling	13	179-198	10.1177/1471082x13478880
Ohno-Machado, L, Walker, M G and Musen, M A	1995	Hierarchical neural networks for survival analysis	Medinfo	8 Pt 1	828-832
Orchard, P, Agakova, A, Pinnock, H, Burton, C D, Sarran, C, Agakov, F and McKinstry, B	2018	Improving Prediction of Risk of Hospital Admission in Chronic Obstructive Pulmonary Disease: Application of Machine Learning to Telemonitoring Data	Journal of Medical Internet Research	20		10.2196/jmir.9227
Paige, E, Barrett, J, Stevens, D, Keogh, R H, Sweeting, M J, Nazareth, I, Petersen, I and Wood, A M	2018	Landmark Models for Optimizing the Use of Repeated Measurements of Risk Factors in Electronic Health Records to Predict Future Disease Risk	Am J Epidemiol	187	1530-1538	10.1093/aje/kwy018
Palazon-Bru, A, Carbayo-Herencia, J A, Vigo, M I and Gil-Guillen, V F	2016	A method to construct a points system to predict cardiovascular disease considering repeated measures of risk factors	PeerJ	2016 (2) (
Parast, L and Cai, T	2013	Landmark risk prediction of residual life for breast cancer survival	Statistics in Medicine	32	3459-3471
Park, J and Edington, D W	2001	A sequential neural network model for diabetes prediction	Artificial Intelligence in Medicine	23	277-293
Park, S, Megjhani, M, Frey, H P, Grave, E, Wiggins, C, Terilli, K L, Roh, D J, Velazquez, A, Agarwal, S, Connolly, E S, Schmidt, J M, Claassen, J and Elhadad, N	2018	Predicting delayed cerebral ischemia after subarachnoid hemorrhage using physiological time series data	Journal of Clinical Monitoring and Computing		2020-11-01
Parmanto, B and Doyle, H R	2001	Recurrent neural networks for predicting outcomes after liver transplantation: representing temporal sequence of clinical observations	Methods of Information in Medicine	40	386-391
Passamonti, F, Rumi, E, Caramella, M, Elena, C, Arcaini, L, Boveri, E, Del Curto, C, Pietra, D, Vanelli, L, Bernasconi, P, Pascutto, C, Cazzola, M, Morra, E and Lazzarino, M	2008	A dynamic prognostic model to predict survival in post-polycythemia vera myelofibrosis	Blood	111	3383-3387
Pauler, D K and Finkelstein, D M	2002	Predicting time to prostate cancer recurrence based on joint models for non-linear longitudinal biomarkers and event time outcomes	Statistics in Medicine	21	3897-3911
Perotte, A, Ranganath, R, Hirsch, J S, Blei, D and Elhadad, N	2015	Risk prediction for chronic kidney disease progression using heterogeneous electronic health record data and time series analysis	Journal of the American Medical Informatics Association	22	872-880	10.1093/jamia/ocv024
Piccorelli, Annalisa V and Schluchter, Mark D	2012	Jointly modeling the relationship between longitudinal and survival data subject to left truncation with applications to cystic fibrosis	Statistics in Medicine	31	3931-3945	10.1002/sim.5469
Ping, X O, Tseng, Y J, Lin, Y P, Chiu, H J, Lai, F P, Liang, J D, Huang, G T and Yang, P M	2015	A multiple measurements case-based reasoning method for predicting recurrent status of liver cancer patients	Computers in Industry	69	2021-12-01	10.1016/j.compind.2015.01.007
Piulachs, X, Alemany, R and Guillen, M	2016	Joint Modelling of Survival and Emergency Medical Care Usage in Spanish Insureds Aged 65+	Plos One	11		10.1371/journal.pone.0153234
Piulachs, Xavier, Alemany, Ramon, Guillen, Montserrat and Rizopoulos, Dimitris	2017	Joint models for longitudinal counts and left-truncated time-to-event data with applications to health insurance	Sort-Statistics and Operations Research Transactions	41	347-371	10.2436/20.8080.02.63
Posch, F, Leitner, L, Bergovec, M, Bezan, A, Stotz, M, Gerger, A, Pichler, M, Stoger, H, Liegl-Atzwanger, B, Leithner, A and Szkandera, J	2017	Can Multistate Modeling of Local Recurrence, Distant Metastasis, and Death Improve the Prediction of Outcome in Patients With Soft Tissue Sarcomas?	Clinical Orthopaedics and Related Research	475	1427-1435	10.1007/s11999-017-5232-x
Preedalikit, Kemmawadee, Liu, Ivy, Hirose, Yuichi, Sibanda, Nokuthaba and Fernandez, Daniel	2016	Joint Modeling of Survival and Longitudinal Ordered Data Using a Semiparametric Approach	Australian & New Zealand Journal of Statistics	58	153-172	10.1111/anzs.12153
Proust-Lima, C and Taylor, J M G	2009	Development and validation of a dynamic prognostic tool for prostate cancer recurrence using repeated measures of posttreatment PSA: a joint modeling approach	Biostatistics	10	535-549	10.1093/biostatistics/kxp009
Proust-Lima, C, Dartigues, J F and Jacqmin-Gadda, H	2016	Joint modeling of repeated multivariate cognitive measures and competing risks of dementia and death: A latent process and latent class approach	Statistics in Medicine	35	382-398
Proust-Lima, C, Letenneur, L and Jacqmin-Gadda, H	2007	A nonlinear latent clss model for joint analysis of multivariate longitudinal data and a binary outcome	Statistics in Medicine	26	2229-2245	10.1002/sim.2659
Proust-Lima, Cecile, Sene, Mbery, Taylor, Jeremy M G and Jacqmin-Gadda, Helene	2014	Joint latent class models for longitudinal and time-to-event data: a review	Statistical Methods in Medical Research	23	74-90	10.1177/0962280212445839
Qiu, Feiyou, Stein, Catherine M, Elston, Robert C and TBRU, T B Res Unit	2016	Joint modeling of longitudinal data and discrete-time survival outcome	Statistical Methods in Medical Research	25	1512-1526	10.1177/0962280213490342
Rahimian, F, Salimi-Khorshidi, G, Payberah, A H, Tran, J, Ayala Solares, R, Raimondi, F, Nazarzadeh, M, Canoy, D and Rahimi, K	2018	Predicting the risk of emergency admission with machine learning: Development and validation using linked electronic health records	PLoS Medicine / Public Library of Science	15	e1002695
Reinikainen, J, Karvanen, J and Tolonen, H	2016	How many longitudinal covariate measurements are needed for risk prediction?	Journal of Clinical Epidemiology	69	114-124	10.1016/j.jclinepi.2015.06.022
Reinikainen, J, Laatikainen, T, Karvanen, J and Tolonen, H	2015	Lifetime cumulative risk factors predict cardiovascular disease mortality in a 50-year follow-up study in Finland	International Journal of Epidemiology	44	108-116	10.1093/ije/dyu235
Rinta-Koski, O P, Sarkka, S, Hollmen, J, Leskinen, M and Andersson, S	2018	Gaussian process classification for prediction of in-hospital mortality among preterm infants	Neurocomputing	298	134-141
Rizopoulos, D	2011	Dynamic Predictions and Prospective Accuracy in Joint Models for Longitudinal and Time-to-Event Data	Biometrics	67	819-829	10.1111/j.1541-0420.2010.01546.x
Rizopoulos, D, Hatfield, L A, Carlin, B P and Takkenberg, J J M	2014	Combining Dynamic Predictions From Joint Models for Longitudinal and Time-to-Event Data Using Bayesian Model Averaging	Journal of the American Statistical Association	109	1385-1397	10.1080/01621459.2014.931236
Rizopoulos, Dimitris, Molenberghs, Geert and Lesaffre, Emmanuel M E H	2017	Dynamic predictions with time-dependent covariates in survival analysis using joint modeling and landmarking.	Biometrical journal. Biometrische Zeitschrift	59	1261-1276	https://dx.doi.org/10.1002/bimj.201600238
Rondeau, V, Mauguen, A, Laurent, A, Berr, C and Helmer, C	2017	Dynamic prediction models for clustered and interval-censored outcomes: Investigating the intra-couple correlation in the risk of dementia	Statistical Methods in Medical Research	26	2168-2183	10.1177/0962280215594835
Rotmensch, H H, Terdiman, R, Cheffer, M, Elkayam, U and Laniado, S	1979	Dynamic prognostic profile for acute myocardial infarction	Chest	76	663-667
Rueten-Budde, A J, van Praag, V M, Jeys, L M, Laitinen, M K, Pollock, R, Aston, W, van der Hage, J A, Dijkstra, P S, Ferguson, P C, Griffin, A M, Willeumier, J J, Wunder, J S, Styring, E, Posch, F, Zaikova, O, Maretty-Kongstad, K, Keller, J, Leithner, A, Smolle, M A, Haas, R L, van de Sande, M A J and Fiocco, M	2018	Dynamic prediction of overall survival for patients with high-grade extremity soft tissue sarcoma	Surgical Oncology	27	695-701
Ruttimann, U E and Pollack, M M	1993	A time-series approach to predict outcome from pediatric intensive care	Computers and Biomedical Research	26	353-372
Sack, S, Wende, C M, Nagele, H, Katz, A, Bauer, W R, Barr, C S, Malinowski, K, Schwacke, H, Leyva, F, Proff, J, Berdyshev, S and Paul, V	2011	Potential value of automated daily screening of cardiac resynchronization therapy defibrillator diagnostics for prediction of major cardiovascular events: results from Home-CARE (Home Monitoring in Cardiac Resynchronization Therapy) study	Eur J Heart Fail	13	1019-1027	10.1093/eurjhf/hfr089
Sene, M, Taylor, J M G, Dignam, J J, Jacqmin-Gadda, H and Proust-Lima, C	2016	Individualized dynamic prediction of prostate cancer recurrence with and without the initiation of a second treatment: Development and validation	Statistical Methods in Medical Research	25	2972-2991	10.1177/0962280214535763
Sharif, B and Jafari, A H	2017	Prediction of epileptic seizures from EEG using analysis of ictal rules on Poincare plane	Computer Methods and Programs in Biomedicine	145	2022-11-01
Shen, L J, Zeng, Q, Guo, P, Huang, J J, Li, C F, Pan, T, Chang, B Y, Wu, N, Yang, L W, Chen, Q F, Huang, T, Li, W and Wu, P H	2018	Dynamically prognosticating patients with hepatocellular carcinoma through survival paths mapping based on time-series data	Nature Communications	9		10.1038/s41467-018-04633-7
Sherer, E A, Ambedkar, S, Perng, S, Yih, Y and Imperiale, T F	2013	A predictive model of longitudinal, patient-specific colonoscopy results	Computer Methods and Programs in Biomedicine	112	563-579	10.1016/j.cmpb.2013.07.007
Shi, H L and Yin, G S	2017	Landmark cure rate models with time-dependent covariates	Statistical Methods in Medical Research	26	2042-2054	10.1177/0962280217708681
Smedley, N F, Ellingson, B M, Cloughesy, T F and Hsu, W	2018	Longitudinal Patterns in Clinical and Imaging Measurements Predict Residual Survival in Glioblastoma Patients	Scientific Reports	8		10.1038/s41598-018-32397-z
Soguero-Ruiz, C, Fei, W M, Jenssen, R, Augestad, K M, Alvarez, J L, Jimenez, I M, Lindsetmo, R O and Skrovseth, S O	2015	Data-driven Temporal Prediction of Surgical Site Infection	AMIA ... Annual Symposium Proceedings/AMIA Symposium	2015	1164-1173
Stallard, E, Kinosian, B and Stern, Y	2017	Personalized predictive modeling for patients with Alzheimer's disease using an extension of Sullivan's life table model	Alzheimer's Research and Therapy	9 (1) (no
Su, J, Barbera, L and Sutradhar, R	2015	Do repeated assessments of performance status improve predictions for risk of death among patients with cancer? A population-based cohort study	Palliative Medicine	29	547-553
Subramanian, D, Subramanian, V, Deswal, A and Mann, D L	2011	New predictive models of heart failure mortality using time-series measurements and ensemble models	Circulation: Heart Failure	4	456-462	10.1161/circheartfailure.110.958496
Suresh, K, Taylor, J M G, Spratt, D E, Daignault, S and Tsodikov, A	2017	Comparison of joint modeling and landmarking for dynamic prediction under an illness-death model	Biometrical Journal	59	1277-1300	10.1002/bimj.201600235
Sutradhar, R, Atzema, C, Seow, H, Earle, C, Porter, J and Barbera, L	2014	Repeated assessments of symptom severity improve predictions for risk of death among patients with cancer	Journal of Pain and Symptom Management	48	1041-1049	10.1016/j.jpainsymman.2014.02.012
Sweeting, M J	2017	Using predictions from a joint model for longitudinal and survival data to inform the optimal time of intervention in an abdominal aortic aneurysm screening programme	Biometrical Journal	59	1247-1260	10.1002/bimj.201600222
Sweeting, Michael J and Thompson, Simon G	2011	Joint modelling of longitudinal and time-to-event data with application to predicting abdominal aortic aneurysm growth and rupture	Biometrical Journal	53	750-763	10.1002/bimj.201100052
Sweeting, Michael J, Barrett, Jessica K, Thompson, Simon G and Wood, Angela M	2017	The use of repeated blood pressure measures for cardiovascular risk prediction: a comparison of statistical models in the ARIC study.	Statistics in medicine	36	4514-4528	https://dx.doi.org/10.1002/sim.7144
Sy, Raymond W, Chawantanpipat, Chirapan, Richmond, David R and Kritharides, Leonard	2011	Development and validation of a time-dependent risk model for predicting mortality in infective endocarditis	European Heart Journal	32	2016-2026	10.1093/eurheartj/ehp085
Szczesniak, Rhonda, Su, Weiji and Clancy, J P	2016	Dynamics of Disease Progression and Gastrostomy Tube Placement in Children and Adolescents with Cystic Fibrosis: Application of Joint Models for Longitudinal and Time-to-Event Data	Internal medicine review (Washington, D.C. : Online)	2		10.18103/imr.v2i9.163
Tangri, N, Inker, L A, Hiebert, B, Wong, J, Naimark, D, Kent, D and Levey, A S	2017	A Dynamic Predictive Model for Progression of CKD	American Journal of Kidney Diseases	69	514-520
Tapper, E B, Parikh, N D, Sengupta, N, Mellinger, J, Ratz, D, Lok, A S F and Su, G L	2018	A risk score to predict the development of hepatic encephalopathy in a population-based cohort of patients with cirrhosis	Hepatology	68	1498-1507	10.1002/hep.29628
Taylor, J M, Park, Y, Ankerst, D P, Proust-Lima, C, Williams, S, Kestin, L, Bae, K, Pickles, T and Sandler, H	2013	Real-time individual predictions of prostate cancer recurrence using joint models	Biometrics	69	206-213
Teramukai, Satoshi, Okuda, Yasuyuki, Miyazaki, Shigeru, Kawamori, Ryuzo, Shirayama, Masayuki and Teramoto, Tamio	2016	Dynamic prediction model and risk assessment chart for cardiovascular disease based on on-treatment blood pressure and baseline risk factors	Hypertension Research	39	113-118	10.1038/hr.2015.120
Tseng, Y J, Ping, X O, Liang, J D, Yang, P M, Huang, G T and Lai, F P	2015	Multiple-Time-Series Clinical Data Processing for Classification With Merging Algorithm and Statistical Measures	Ieee Journal of Biomedical and Health Informatics	19	1036-1043	10.1109/jbhi.2014.2357719
Uneno, Y, Taneishi, K, Kanai, M, Okamoto, K, Yamamoto, Y, Yoshioka, A, Hiramoto, S, Nozaki, A, Nishikawa, Y, Yamaguchi, D, Tomono, T, Nakatsui, M, Baba, M, Morita, T, Matsumoto, S, Kuroda, T, Okuno, Y and Muto, M	2017	Development and validation of a set of six adaptable prognosis prediction (SAP) models based on time-series real-world big data analysis for patients with cancer receiving chemotherapy: A multicenter case crossover study	PLoS ONE	12 (8) (no
Valenza, G, Nardelli, M, Lanata, A, Gentili, C, Bertschy, G, Kosel, M and Scilingo, E P	2016	Predicting Mood Changes in Bipolar Disorder Through Heartbeat Nonlinear Dynamics	IEEE Journal of Biomedical and Health Informatics	20	1034-1043	10.1109/jbhi.2016.2554546
van de Bosch, J, Atiqi, R and Cleophas, T J	2010	Time-Dependent Predictors in Clinical Research, Performance of a Novel Method	American Journal of Therapeutics	17	E202-E207	10.1097/MJT.0b013e3181d5e411
Van Der Schroeff, M P, Steyerberg, E W, Wieringa, M H, Langeveld, T P M, Molenaar, J and Baatenburg De Jong, R J	2012	Prognosis: A variable parameter. Dynamic prognostic modeling in head and neck squamous cell carcinoma	Head and Neck	34	34-41	10.1002/hed.21693
Van Eekelen, R, Scholten, I, Tjon-Kon-Fat, R I, Van Der Steeg, J W, Steures, P, Hompes, P, Van Wely, M, Van Der Veen, F, Mol, B W, Eijkemans, M J, Te Velde, E R and Van Geloven, N	2017	Natural conception: Repeated predictions overtime	Human Reproduction	32	346-353
van Houwelingen, H C	2007	Dynamic prediction by landmarking in event history analysis	Scandinavian Journal of Statistics	34	70-85	10.1111/j.1467-9469.2006.00529.x
van Houwelingen, H C and Putter, H	2008	Dynamic predicting by landmarking as an alternative for multi-state modeling: an application to acute lymphoid leukemia data	Lifetime Data Anal	14	447-463	10.1007/s10985-008-9099-8
Van Loon, K, Guiza, F, Meyfroidt, G, Aerts, J M, Ramon, J, Blockeel, H, Bruynooghe, M, Van den Berghe, G and Berckmans, D	2010	Prediction of Clinical Conditions after Coronary Bypass Surgery using Dynamic Data Analysis	Journal of Medical Systems	34	229-239	10.1007/s10916-008-9234-9
Verplancke, T, Van Looy, S, Steurbaut, K, Benoit, D, De Turck, F, De Moor, G and Decruyenaere, J	2010	A novel time series analysis approach for prediction of dialysis in critically ill patients using echo-state networks	BMC Medical Informatics & Decision Making	10	4
Viglietti, D, Loupy, A, Aubert, O, Bestard, O, Van Huyen, J P D, Taupin, J L, Glotz, D, Legendre, C, Jouven, X, Delahousse, M, Kamar, N and Lefaucheur, C	2018	Dynamic Prognostic Score to Predict Kidney Allograft Survival in Patients with Antibody-Mediated Rejection	Journal of the American Society of Nephrology	29	606-619	10.1681/asn.2017070749
Vollmer, R T, Kantoff, P W, Dawson, N A and Vogelzang, N J	1999	A prognostic score for hormone-refractory prostate cancer: Analysis of two cancer and leukemia group B studies	Clinical Cancer Research	5	831-837
Wallace, M L, Anderson, S J, Mazumdar, S, Kong, L and Mulsant, B H	2012	Incorporating temporal features of repeatedly measured covariates into tree-structured survival models	Biometrical Journal	54	181-196
Walsh, C G, Ribeiro, J D and Franklin, J C	2018	Predicting suicide attempts in adolescents with longitudinal clinical data and machine learning	Journal of Child Psychology & Psychiatry & Allied Disciplines	59	1261-1270
Wang, C Y, Baldwin, L M, Saver, B G, Dobie, S A, Green, P K, Cai, Y and Klabunde, C N	2009	The contribution of longitudinal comorbidity measurements to survival analysis	Medical Care	47	813-821	10.1097/MLR.0b013e318197929c
Wang, J, Luo, S and Li, L	2017	Dynamic Prediction for Multiple Repeated Measures and Event Time Data: An Application to Parkinson's Disease	The annals of applied statistics	11	1787-1809
Wang, M, Li, Z, Lee, E Y, Lewis, M M, Zhang, L J, Sterling, N W, Wagner, D, Eslinger, P, Du, G W and Huang, X M	2017	Predicting the multi-domain progression of Parkinson's disease: a Bayesian multivariate generalized linear mixed-effect model	Bmc Medical Research Methodology	17		10.1186/s12874-017-0415-4
Wang, Y, Chen, W, Heard, K, Kollef, M H, Bailey, T C, Cui, Z, He, Y, Lu, C and Chen, Y	2015	Mortality Prediction in ICUs Using A Novel Time-Slicing Cox Regression Method	AMIA ... Annual Symposium Proceedings/AMIA Symposium	2015	1289-1295
Wendling, T, Mistry, H, Ogungbenro, K and Aarons, L	2016	Predicting survival of pancreatic cancer patients treated with gemcitabine using longitudinal tumour size data	Cancer Chemotherapy & Pharmacology	77	927-938
Wengenmayer, T, Duerschmied, D, Graf, E, Chiabudini, M, Benk, C, Muhlschlegel, S, Philipp, A, Lubnow, M, Bode, C and Staudacher, D L	2018	Development and validation of a prognostic model for survival in patients treated with venoarterial extracorporeal membrane oxygenation: the PREDICT VA-ECMO score	European Heart Journal Acute Cardiovascular Care		2048872618789050
Willmann, M, Marschal, M, Holzl, F, Schroppel, K, Autenrieth, I B and Peter, S	2013	Time series analysis as a tool to predict the impact of antimicrobial restriction in antibiotic stewardship programs using the example of multidrug-resistant Pseudomonas aeruginosa	Antimicrobial Agents and Chemotherapy	57	1797-1803
Winkel, P, Bentzon, M W, Statland, B E, Mouridsen, H and Sheike, O	1982	Predicting recurrence in patients with breast cancer from cumulative laboratory results: a new technique for the application of time series analysis	Clinical Chemistry	28	2057-2067
Wong, J, Taljaard, M, Forster, A J and van Walraven, C	2011	Does adding risk-trends to survival models improve in-hospital mortality predictions? A cohort study	BMC Health Services Research	11	171	10.1186/1472-6963-11-171
Wong, J, Taljaard, M, Forster, A J, Escobar, G J and Van Walraven, C	2013	Addition of time-dependent covariates to a survival model significantly improved predictions for daily risk of hospital death	Journal of Evaluation in Clinical Practice	19	351-357	10.1111/j.1365-2753.2012.01832.x
Wright, D, Bradbury, I, Malone, F, D'Alton, M, Summers, A, Huang, T, Ball, S, Baker, A, Nix, B, Aitken, D, Crossley, J, Cuckle, H and Spencer, K	2010	Cross-trimester repeated measures testing for Down's syndrome screening: an assessment	Health Technology Assessment	14	1-+	10.3310/hta14330
Xue, Y, Klabjan, D and Luo, Y	2018	Predicting ICU readmission using grouped physiological and medication trends	Artificial Intelligence in Medicine.	10	10
Yahya, N, Ebert, M A, Bulsara, M, House, M J, Kennedy, A, Joseph, D J and Denham, J W	2016	Statistical-learning strategies generate only modestly performing predictive models for urinary symptoms following external beam radiotherapy of the prostate: A comparison of conventional and machine-learning methods	Medical Physics	43	2040-2052	10.1118/1.4944738
Yan, F R, Lin, X and Huang, X L	2017	DYNAMIC PREDICTION OF DISEASE PROGRESSION FOR LEUKEMIA PATIENTS BY FUNCTIONAL PRINCIPAL COMPONENT ANALYSIS OF LONGITUDINAL EXPRESSION LEVELS OF AN ONCOGENE	Annals of Applied Statistics	11	1649-1670	10.1214/17-aoas1050
Yan, F, Lin, X, Li, R and Huang, X	2018	Functional principal components analysis on moving time windows of longitudinal data: dynamic prediction of times to event	Journal of the Royal Statistical Society. Series C: Applied Statistics	67	961-978	10.1111/rssc.12264
Yang, L, Yu, M and Gao, S	2016	Prediction of coronary artery disease risk based on multiple longitudinal biomarkers	Statistics in Medicine	35	1299-1314	10.1002/sim.6754
Yang, M, Luo, S and DeSantis, S	2018	Bayesian quantile regression joint models: Inference and dynamic predictions	Statistical Methods in Medical Research.
Yoon, J H and Pinsky, M R	2018	Predicting adverse hemodynamic events in critically ill patients	Current Opinion in Critical Care	24	196-203
Yu, M G, Taylor, J M G and Sandler, H M	2008	Individual prediction in prostate cancer studies using a joint longitudinal survival-cure model	Journal of the American Statistical Association	103	178-187	10.1198/016214507000000400
Yuen, H P and Mackinnon, A	2016	Performance of joint modelling of time-to-event data with time-dependent predictors: An assessment based on transition to psychosis data	PeerJ	2016		10.7717/peerj.2582
Yuen, H P, Mackinnon, A, Hartmann, J, Amminger, G P, Markulev, C, Lavoie, S, Schafer, M R, Polari, A, Mossaheb, N, Schlogelhofer, M, Smesny, S, Hickie, I B, Berger, G, Chen, E Y H, de Haan, L, Nieman, D H, Nordentoft, M, Riecher-Rossler, A, Verma, S, Thompson, A, Yung, A R, McGorry, P D and Nelson, B	2018	Dynamic prediction of transition to psychosis using joint modelling	Schizophrenia Research.
Zeng, C, Ellis, J L, Steiner, J F, Shoup, J A, McQuillan, D B and Bayliss, E A	2014	Assessment of morbidity over time in predicting health outcomes	Medical Care	52 Suppl 3	S52-9
Zhang, D, Shen, D and Alzheimer's Disease Neuroimaging, Initiative	2012	Predicting future clinical changes of MCI patients using longitudinal and multimodal biomarkers	PLoS ONE [Electronic Resource]	7	e33182
Zhang, Nanhua, Chen, Henian and Zou, Yuanshu	2014	A joint model of binary and longitudinal data with non-ignorable missingness, with application to marital stress and late-life major depression in women	Journal of Applied Statistics	41	1028-1039	10.1080/02664763.2013.859235
Zhang, Q, Xie, Y, Ye, P and Pang, C	2013	Acute ischaemic stroke prediction from physiological time series patterns	Australasian Medical Journal	6	280-286
Zhang, Song, Mueller, Peter and Do, Kim-Anh	2010	A Bayesian Semiparametric Survival Model with Longitudinal Markers	Biometrics	66	435-443	10.1111/j.1541-0120.2009.01276.x
Zheng, M H, Wu, S J, Shi, K Q, Yan, H D, Li, H, Zhu, G Q, Xie, Y Y, Wu, F L and Chen, Y P	2015	Conditional survival estimate of acute-on-chronic hepatitis B liver failure: A dynamic prediction based on a multicenter cohort	Oncotarget	6	23261-23271	10.18632/oncotarget.4666
